# Supplementary material for: Robust Global Motion Estimation for Video Stabilization Based on Improved K-Means Clustering and Superpixel
Source: Sensors (Basel). 2021 Apr 3;21(7):2505. doi: 10.3390/s21072505 (PMC8038417; doi:10.3390/s21072505)
Supplement: Supplementary file 1 [file sensors-21-02505-s001.zip]

Archive with 1 entries (1 files):
- sensors-1154068-supplementary.avi
